# Supplementary material for: Genomic characterization of the conditionally dispensable chromosome in Alternaria arborescens provides evidence for horizontal gene transfer
Source: BMC Genomics. 2012 May 6;13:171. doi: 10.1186/1471-2164-13-171 (PMC3443068; doi:10.1186/1471-2164-13-171)
Supplement: Additional file 3 — CDC gene annotation list: a spreadsheet with all annotation information for all CDC genes. [file 1471-2164-13-171-S3.xls]

## Sheet: Sheet1
Gene Name	Contigs ID	PKS	NRPS	P450	Pathogenicity	TF domain	Transporter	oxidoreductase	Signal-peptide	Blast Description
CDC_1	NODE_177_length_10301_cov_34.341133								yes	alpha-glucosidase
CDC_2	NODE_177_length_10301_cov_34.341133				yes		ADP/ATP transporter			mitochondrial tricarboxylate transporter
CDC_3	NODE_89_length_15156_cov_94.700645			P450					yes	cytochrome p450 78a3
CDC_4	NODE_89_length_15156_cov_94.700645	ACP								fum8p
CDC_5	NODE_123_length_17985_cov_96.991051	ACP								btb poz domain-containing protein
CDC_6	NODE_123_length_17985_cov_96.991051	ACP								dynamin family protein
CDC_7	NODE_1665_length_18560_cov_33.157814									enolase 2
CDC_8	NODE_1665_length_18560_cov_33.157814				yes					general amidase
CDC_9	NODE_1665_length_18560_cov_33.157814						Tellurite-resistance/Dicarboxylate Transporter			c4-dicarboxylate transporter malic acid transport
CDC_10	NODE_1665_length_18560_cov_33.157814									hypothetical protein PTT_10184 [Pyrenophora teres f. teres 0-1]
CDC_11	NODE_1529_length_13645_cov_28.517038									---NA---
CDC_12	NODE_1529_length_13645_cov_28.517038				yes	Zinc finger, CCHC-type				gag polymerase env
CDC_13	NODE_1529_length_13645_cov_28.517038									gag polymerase env
CDC_14	NODE_75_length_30244_cov_32.227779	ACP						NAD(P)(+)-binding proteins		-like family protein
CDC_15	NODE_75_length_30244_cov_32.227779									predicted protein [Leptosphaeria maculans]
CDC_16	NODE_75_length_30244_cov_32.227779							NAD(P)(+)-binding proteins		-like family protein
CDC_17	NODE_75_length_30244_cov_32.227779							NAD(P)(+)-binding proteins		conserved hypothetical protein [Pyrenophora tritici-repentis Pt-1C-BFP]
CDC_18	NODE_75_length_30244_cov_32.227779									growth regulating protein
CDC_19	NODE_75_length_30244_cov_32.227779	ACP			yes					protein
CDC_20	NODE_75_length_30244_cov_32.227779					Homeodomain-like				tpr domain protein
CDC_21	NODE_75_length_30244_cov_32.227779									hypothetical protein SNOG_08476 [Phaeosphaeria nodorum SN15]
CDC_22	NODE_163_length_10452_cov_32.347015	2ACP								hypothetical protein PTRG_02309 [Pyrenophora tritici-repentis Pt-1C-BFP]
CDC_23	NODE_163_length_10452_cov_32.347015	2ACP	ENTEROBACTIN					NAD(P)(+)-binding proteins		short chain dehydrogenase
CDC_24	NODE_163_length_10452_cov_32.347015									dihydroxy-acid
CDC_25	NODE_163_length_10452_cov_32.347015				yes	Zn2Cys6				c6 transcription
CDC_26	NODE_309_length_60312_cov_33.156120	ACP								nacht domain protein
CDC_27	NODE_309_length_60312_cov_33.156120	ACP								---NA---
CDC_28	NODE_309_length_60312_cov_33.156120		ENTEROBACTIN		yes			NAD(P)(+)-binding proteins		3-oxoacyl-(acyl-carrier-protein) reductase
CDC_29	NODE_309_length_60312_cov_33.156120									gpi ethanolamine phosphate transferase 2
CDC_30	NODE_309_length_60312_cov_33.156120				yes		The Major Facilitator Superfamily			mfs toxin efflux
CDC_31	NODE_309_length_60312_cov_33.156120									14-3-3-like protein
CDC_32	NODE_309_length_60312_cov_33.156120							NAD(P)(+)-binding proteins		-like family protein
CDC_33	NODE_309_length_60312_cov_33.156120									alpha-ketoglutarate-dependent -dichlorophenoxyacetate
CDC_34	NODE_309_length_60312_cov_33.156120							NAD(P)(+)-binding proteins		-like family protein
CDC_35	NODE_309_length_60312_cov_33.156120				yes					fumarylacetoacetate hydrolase
CDC_36	NODE_309_length_60312_cov_33.156120		BACITRACIN,ENTEROBACTIN,SYRINGOMYCIN, PYOVERDINE		yes		ABC transporter			multidrug resistance protein 3 (p glycoprotein 3)
CDC_37	NODE_309_length_60312_cov_33.156120	ACP		P450						cytochrome p450
CDC_38	NODE_309_length_60312_cov_33.156120			P450						cytochrome p450 3a40
CDC_39	NODE_309_length_60312_cov_33.156120							NAD(P)(+)-binding proteins		nad dependent epimerase dehydratase family protein
CDC_40	NODE_85_length_28294_cov_96.182587				yes					hypothetical protein PTT_08371 [Pyrenophora teres f. teres 0-1]
CDC_41	NODE_85_length_28294_cov_96.182587		BACITRACIN, PYOVERDINE,SYRINGOMYCIN		yes	Helix-turn-helix, AraC type	ABC transporter			abc multidrug
CDC_42	NODE_85_length_28294_cov_96.182587	ACP		P450				FAD binding domain		fum6p
CDC_43	NODE_85_length_28294_cov_96.182587									hypothetical protein PTT_08371 [Pyrenophora teres f. teres 0-1]
CDC_44	NODE_85_length_28294_cov_96.182587									hypothetical protein PTT_14415 [Pyrenophora teres f. teres 0-1]
CDC_45	NODE_85_length_28294_cov_96.182587									transposase-like protein
CDC_46	NODE_85_length_28294_cov_96.182587				yes	Zn2Cys6				threonine aldolase
CDC_47	NODE_61_length_49792_cov_34.004799	2ACP			yes					neutral amino acid permease
CDC_48	NODE_61_length_49792_cov_34.004799	ACP	ENTEROBACTIN					NAD(P)(+)-binding proteins		short chain dehydrogenase
CDC_49	NODE_61_length_49792_cov_34.004799									duf521 domain protein
CDC_50	NODE_61_length_49792_cov_34.004799									n- gnat
CDC_51	NODE_61_length_49792_cov_34.004799						Mg2+ transporter		yes	hypothetical protein PTT_09738 [Pyrenophora teres f. teres 0-1]
CDC_52	NODE_61_length_49792_cov_34.004799									---NA---
CDC_53	NODE_61_length_49792_cov_34.004799									methyltransferase -
CDC_54	NODE_61_length_49792_cov_34.004799				yes	TF jumonji			yes	laccase-1 precursor
CDC_55	NODE_61_length_49792_cov_34.004799								yes	hypothetical protein PTT_14354 [Pyrenophora teres f. teres 0-1]
CDC_56	NODE_61_length_49792_cov_34.004799								yes	hypothetical protein SNOG_01872 [Phaeosphaeria nodorum SN15]
CDC_57	NODE_61_length_49792_cov_34.004799				yes					hypothetical protein SNOG_01873 [Phaeosphaeria nodorum SN15]
CDC_58	NODE_61_length_49792_cov_34.004799					Lambda repressor-like, DNA-binding	MSF transporter			maltose permease
CDC_59	NODE_61_length_49792_cov_34.004799								yes	hypothetical protein SNOG_15128 [Phaeosphaeria nodorum SN15]
CDC_60	NODE_61_length_49792_cov_34.004799									ankyrin repeat protein
CDC_61	NODE_61_length_49792_cov_34.004799									het domain-containing protein
CDC_62	NODE_61_length_49792_cov_34.004799									conserved hypothetical protein [Ajellomyces capsulatus H143]
CDC_63	NODE_100_length_57511_cov_33.598267	ACP								phosphoribosylglycinamide synthetase
CDC_64	NODE_100_length_57511_cov_33.598267				yes				yes	quercetin -dioxygenase
CDC_65	NODE_100_length_57511_cov_33.598267									predicted protein [Leptosphaeria maculans]
CDC_66	NODE_100_length_57511_cov_33.598267									arp2 3 complex subunit
CDC_67	NODE_100_length_57511_cov_33.598267									replication factor c subunit 3
CDC_68	NODE_100_length_57511_cov_33.598267			P450		Centromere protein B			yes	cytochrome p450 3a17
CDC_69	NODE_100_length_57511_cov_33.598267								yes	carboxylesterase family protein
CDC_70	NODE_100_length_57511_cov_33.598267									transcription termination factor 2
CDC_71	NODE_100_length_57511_cov_33.598267					C2H2 zinc finger				zinc finger
CDC_72	NODE_100_length_57511_cov_33.598267	ACP							yes	trna dihydrouridine synthase
CDC_73	NODE_100_length_57511_cov_33.598267				yes			Pyridine nucleotide-disulphide oxidoreductase		fad binding domain protein
CDC_74	NODE_100_length_57511_cov_33.598267				yes				yes	cfem domain-containing protein
CDC_75	NODE_100_length_57511_cov_33.598267									---NA---
CDC_76	NODE_100_length_57511_cov_33.598267								yes	---NA---
CDC_77	NODE_100_length_57511_cov_33.598267								yes	YkgB [Verticillium albo-atrum VaMs.102]
CDC_78	NODE_100_length_57511_cov_33.598267							FAD binding domain		berberine-like protein
CDC_79	NODE_100_length_57511_cov_33.598267									sphingoid long-chain base transporter rsb1
CDC_80	NODE_152_length_11252_cov_93.416725		PYOCHELIN			Zn2Cys6				maltose o-acetyltransferase
CDC_81	NODE_152_length_11252_cov_93.416725	ACP								protein
CDC_82	NODE_83_length_29843_cov_91.290352	ACP				HMG			yes	hmg box protein
CDC_83	NODE_83_length_29843_cov_91.290352									hypothetical protein PTT_11046 [Pyrenophora teres f. teres 0-1]
CDC_84	NODE_83_length_29843_cov_91.290352				yes	Zn2Cys6				c6 zinc finger domain-containing protein
CDC_85	NODE_83_length_29843_cov_91.290352									hypothetical protein PTT_08074 [Pyrenophora teres f. teres 0-1]
CDC_86	NODE_83_length_29843_cov_91.290352					Homedomain-like				myb dna-binding domain protein
CDC_87	NODE_83_length_29843_cov_91.290352									---NA---
CDC_88	NODE_231_length_34144_cov_32.606899								yes	hypothetical protein PTT_11466 [Pyrenophora teres f. teres 0-1]
CDC_89	NODE_231_length_34144_cov_32.606899									---NA---
CDC_90	NODE_231_length_34144_cov_32.606899								yes	lipase 2
CDC_91	NODE_231_length_34144_cov_32.606899						Mg2+ and Co2+ transporters			predicted protein [Aspergillus terreus NIH2624]
CDC_92	NODE_231_length_34144_cov_32.606899						Transmembrane amino acid transporter			amino acid transporter
CDC_93	NODE_231_length_34144_cov_32.606899					Helix-turn-helix, AraC type		NAD(P)(+)-binding proteins		short-chain dehydrogenase reductase
CDC_94	NODE_231_length_34144_cov_32.606899									hypothetical protein AciPR4_1559 [Terriglobus saanensis SP1PR4]
CDC_95	NODE_231_length_34144_cov_32.606899									---NA---
CDC_96	NODE_231_length_34144_cov_32.606899								yes	alkaline serine protease alp1
CDC_97	NODE_231_length_34144_cov_32.606899									hypothetical protein SNOG_15955 [Phaeosphaeria nodorum SN15]
CDC_98	NODE_55_length_25931_cov_94.582741	ACP								pogo transposable
CDC_99	NODE_55_length_25931_cov_94.582741									hypothetical protein PGUG_01202 [Meyerozyma guilliermondii ATCC 6260]
CDC_100	NODE_55_length_25931_cov_94.582741									conserved hypothetical protein [Talaromyces stipitatus ATCC 10500]
CDC_101	NODE_55_length_25931_cov_94.582741					Zinc finger, CCHC-type			yes	conserved hypothetical protein [Pyrenophora tritici-repentis Pt-1C-BFP]
CDC_102	NODE_55_length_25931_cov_94.582741	ACP								polysaccharide export protein
CDC_103	NODE_55_length_25931_cov_94.582741									hypothetical protein PTT_09414 [Pyrenophora teres f. teres 0-1]
CDC_104	NODE_55_length_25931_cov_94.582741									btb poz domain-containing protein
CDC_105	NODE_70_length_33399_cov_93.625916					bZIP				metalloprotease m41
CDC_106	NODE_70_length_33399_cov_93.625916					Zn2Cys6				zn 2cys6 transcription factor
CDC_107	NODE_70_length_33399_cov_93.625916									nonribosomal peptide synthetase 12
CDC_108	NODE_70_length_33399_cov_93.625916								yes	hypothetical protein [Leptosphaeria maculans]
CDC_109	NODE_70_length_33399_cov_93.625916								yes	extracellular serine-rich protein
CDC_110	NODE_70_length_33399_cov_93.625916								yes	conserved hypothetical protein [Pyrenophora tritici-repentis Pt-1C-BFP]
CDC_111	NODE_70_length_33399_cov_93.625916				yes					---NA---
CDC_112	NODE_70_length_33399_cov_93.625916									lim-type zinc finger-containing protein
CDC_113	NODE_97_length_49635_cov_33.555313									predicted protein [Sclerotinia sclerotiorum 1980]
CDC_114	NODE_97_length_49635_cov_33.555313				yes					bzip transcription factor
CDC_115	NODE_97_length_49635_cov_33.555313							NAD(P)(+)-binding proteins		-like family protein
CDC_116	NODE_97_length_49635_cov_33.555313								yes	predicted protein [Botryotinia fuckeliana B05.10]
CDC_117	NODE_97_length_49635_cov_33.555313									y2023_mycbo ame: full=uncharacterized protein mb2023
CDC_118	NODE_97_length_49635_cov_33.555313				yes	Winged helix repressor DNA-binding				histone acetyltransferase
CDC_119	NODE_97_length_49635_cov_33.555313									atp-dependent rna helicase chl1
CDC_120	NODE_97_length_49635_cov_33.555313				yes		MSF transporter			peptide transporter ptr2-a
CDC_121	NODE_97_length_49635_cov_33.555313	ACP								hypothetical protein XGA_1715 [Xanthomonas gardneri ATCC 19865]
CDC_122	NODE_97_length_49635_cov_33.555313									alpha beta hydrolase fold protein
CDC_123	NODE_97_length_49635_cov_33.555313									---NA---
CDC_124	NODE_97_length_49635_cov_33.555313				yes				yes	alpha-l-rhamnosidase family protein
CDC_125	NODE_97_length_49635_cov_33.555313								yes	---NA---
CDC_126	NODE_97_length_49635_cov_33.555313						potassium transporter	Pyridine nucleotide-disulphide oxidoreductase		monooxygenase fad-binding
CDC_127	NODE_97_length_49635_cov_33.555313									glyoxalase bleomycin resistance protein dioxygenase
CDC_128	NODE_7_length_12530_cov_32.595211									hypothetical protein SNOG_14405 [Phaeosphaeria nodorum SN15]
CDC_129	NODE_7_length_12530_cov_32.595211	ACP								hypothetical protein PTT_13416 [Pyrenophora teres f. teres 0-1]
CDC_130	NODE_7_length_12530_cov_32.595211									ethyl tert-butyl ether degradation
CDC_131	NODE_7_length_12530_cov_32.595211									family protein
CDC_132	NODE_7_length_12530_cov_32.595211									hypothetical protein PTT_13417 [Pyrenophora teres f. teres 0-1]
CDC_133	NODE_9_length_48812_cov_95.112206			P450	yes				yes	cytochrome p450
CDC_134	NODE_9_length_48812_cov_95.112206									hypothetical protein [Leptosphaeria maculans]
CDC_135	NODE_9_length_48812_cov_95.112206									cyclin
CDC_136	NODE_9_length_48812_cov_95.112206									---NA---
CDC_137	NODE_9_length_48812_cov_95.112206							FAD binding domain		fad binding domain containing protein
CDC_138	NODE_9_length_48812_cov_95.112206									molybdenum cofactor sulfurase
CDC_139	NODE_9_length_48812_cov_95.112206									predicted protein [Pyrenophora tritici-repentis Pt-1C-BFP]
CDC_140	NODE_9_length_48812_cov_95.112206								yes	protein
CDC_141	NODE_9_length_48812_cov_95.112206	KS-AT-KR-ACP			yes	Zn2Cys6		NAD(P)(+)-binding proteins		6-methylsalicylic acid synthase
CDC_142	NODE_9_length_48812_cov_95.112206				yes					---NA---
CDC_143	NODE_9_length_48812_cov_95.112206									---NA---
CDC_144	NODE_9_length_48812_cov_95.112206	ACP								patatin family protein
CDC_145	NODE_25_length_18447_cov_62.340488								yes	transposase tan1-aspergillus niger
CDC_146	NODE_116_length_16484_cov_33.492233									phosphotransferase enzyme family protein
CDC_147	NODE_116_length_16484_cov_33.492233	ACP				Winged helix repressor DNA-binding		O-methyltransferase		o-methyltransferase
CDC_148	NODE_16_length_60318_cov_32.900509	ACP				bHLH				hlh transcription
CDC_149	NODE_16_length_60318_cov_32.900509								yes	hypothetical protein PTT_10703 [Pyrenophora teres f. teres 0-1]
CDC_150	NODE_16_length_60318_cov_32.900509									hypothetical protein NECHADRAFT_82460 [Nectria haematococca mpVI 77-13-4]
CDC_151	NODE_16_length_60318_cov_32.900509				yes		mercuric transport			copper-translocating p-type atpase
CDC_152	NODE_16_length_60318_cov_32.900509									conserved hypothetical protein [Pyrenophora tritici-repentis Pt-1C-BFP]
CDC_153	NODE_16_length_60318_cov_32.900509									het domain-containing protein
CDC_154	NODE_16_length_60318_cov_32.900509				yes					tpa: patatin-like serine (afu_orthologue afua_8g06310)
CDC_155	NODE_16_length_60318_cov_32.900509									rta1 domain protein
CDC_156	NODE_16_length_60318_cov_32.900509				yes			Pyridine nucleotide-disulphide oxidoreductase		flavoprotein monooxygenase
CDC_157	NODE_16_length_60318_cov_32.900509							NAD(P)(+)-binding proteins		short-chain dehydrogenase reductase sdr
CDC_158	NODE_16_length_60318_cov_32.900509									alpha beta fold family
CDC_159	NODE_16_length_60318_cov_32.900509									c6 transcription
CDC_160	NODE_16_length_60318_cov_32.900509				yes				yes	metalloprotease
CDC_161	NODE_16_length_60318_cov_32.900509				yes				yes	subtilisin-like serine protease pr1c
CDC_162	NODE_16_length_60318_cov_32.900509					Zn2Cys6				aminotransferase class 3
CDC_163	NODE_16_length_60318_cov_32.900509	ACP								conserved hypothetical protein [Verticillium albo-atrum VaMs.102]
CDC_164	NODE_16_length_60318_cov_32.900509									---NA---
CDC_165	NODE_136_length_14679_cov_91.530823	KS-AT-DH-ER-KR-ACP			yes			S-adenosylmethionine-dependent methyltransferases		polyketide
CDC_166	NODE_136_length_14679_cov_91.530823				yes			NAD(P)(+)-binding proteins		3-beta hydroxysteroid dehydrogenase
CDC_167	NODE_731_length_94421_cov_32.638863				yes					protein
CDC_168	NODE_731_length_94421_cov_32.638863									hypothetical protein PTRG_06834 [Pyrenophora tritici-repentis Pt-1C-BFP]
CDC_169	NODE_731_length_94421_cov_32.638863				yes					set domain-containing protein rms1
CDC_170	NODE_731_length_94421_cov_32.638863									---NA---
CDC_171	NODE_731_length_94421_cov_32.638863									nacht and tpr domain protein
CDC_172	NODE_731_length_94421_cov_32.638863									heterokaryon incompatibility protein
CDC_173	NODE_731_length_94421_cov_32.638863		CDA1			Zn2Cys6			yes	chitin binding protein
CDC_174	NODE_731_length_94421_cov_32.638863									hypothetical protein SNOG_01076 [Phaeosphaeria nodorum SN15]
CDC_175	NODE_731_length_94421_cov_32.638863							Pyridine nucleotide-disulphide oxidoreductase	yes	amine oxidase
CDC_176	NODE_731_length_94421_cov_32.638863				yes					rta1 domain-containing protein
CDC_177	NODE_731_length_94421_cov_32.638863									c6 transcription
CDC_178	NODE_731_length_94421_cov_32.638863								yes	fungal alpha-l-
CDC_179	NODE_731_length_94421_cov_32.638863								yes	integral membrane protein
CDC_180	NODE_731_length_94421_cov_32.638863								yes	hypothetical protein SNOG_01066 [Phaeosphaeria nodorum SN15]
CDC_181	NODE_731_length_94421_cov_32.638863							NAD(P)(H) oxidoreductases	yes	aldehyde reductase
CDC_182	NODE_731_length_94421_cov_32.638863							Pyridine nucleotide-disulphide oxidoreductase		fad binding domain containing protein
CDC_183	NODE_731_length_94421_cov_32.638863	ACP								phosphoinositide phosphatase
CDC_184	NODE_731_length_94421_cov_32.638863				yes					rab gtpase
CDC_185	NODE_731_length_94421_cov_32.638863			P450						cytochrome p450
CDC_186	NODE_731_length_94421_cov_32.638863				yes					mitochondrion protein
CDC_187	NODE_731_length_94421_cov_32.638863									predicted protein [Pyrenophora tritici-repentis Pt-1C-BFP]
CDC_188	NODE_731_length_94421_cov_32.638863								yes	tripeptidyl peptidase
CDC_189	NODE_731_length_94421_cov_32.638863									vacuolar h+\ ca2+ exchanger
CDC_190	NODE_731_length_94421_cov_32.638863									pfs domain protein
CDC_191	NODE_731_length_94421_cov_32.638863								yes	predicted protein [Pyrenophora tritici-repentis Pt-1C-BFP]
CDC_192	NODE_731_length_94421_cov_32.638863									---NA---
CDC_193	NODE_731_length_94421_cov_32.638863									kinesin light chain 1
CDC_194	NODE_977_length_32651_cov_30.374445									integral membrane family protein
CDC_195	NODE_977_length_32651_cov_30.374445								yes	archaeal flagellin n-terminal-like domain-containing protein
CDC_196	NODE_977_length_32651_cov_30.374445	ACP				GATA type zinc finger				gata-type sexual development transcription factor
CDC_197	NODE_977_length_32651_cov_30.374445				yes		ABC transporter			sensor histidine kinase response regulator fos-1
CDC_198	NODE_977_length_32651_cov_30.374445	ACP								alcohol
CDC_199	NODE_48_length_42302_cov_32.763958				yes				yes	class v
CDC_200	NODE_48_length_42302_cov_32.763958								yes	---NA---
CDC_201	NODE_48_length_42302_cov_32.763958								yes	domain-containing protein
CDC_202	NODE_48_length_42302_cov_32.763958									general amidase
CDC_203	NODE_48_length_42302_cov_32.763958									integral membrane protein
CDC_204	NODE_48_length_42302_cov_32.763958								yes	cell wall protein
CDC_205	NODE_48_length_42302_cov_32.763958	ACP								golgi complex component
CDC_206	NODE_48_length_42302_cov_32.763958									hypothetical protein PTT_07300 [Pyrenophora teres f. teres 0-1]
CDC_207	NODE_48_length_42302_cov_32.763958									conserved hypothetical protein [Burkholderia graminis C4D1M]
CDC_208	NODE_48_length_42302_cov_32.763958							NAD(P)(+)-binding proteins		-like family protein
CDC_209	NODE_48_length_42302_cov_32.763958									protein
